# Supplementary material for: Tamoxifen and Fertility in Women with Breast Cancer: A Systematic Review on Reproductive Outcomes and Oncological Safety of Treatment Interruption
Source: Int J Mol Sci. 2025 Apr 17;26(8):3787. doi: 10.3390/ijms26083787 (PMC12028241; doi:10.3390/ijms26083787)
Supplement: Supplementary file 1 [file ijms-26-03787-s001.zip]

Archive with 1 entries (1 files):
- ijms-3578133-supplementary.pdf
